# Supplementary material for: Deubiquitinating activity of SARS-CoV-2 papain-like protease does not influence virus replication or innate immune responses in vivo
Source: PLoS Pathog. 2024 Mar 25;20(3):e1012100. doi: 10.1371/journal.ppat.1012100 (PMC10994560; doi:10.1371/journal.ppat.1012100)
Supplement: S1 Table — (XLSX) [file ppat.1012100.s008.xlsx]

## Sheet: Table S1
Supplementary Table 1 Kinetic parameters of SARS-CoV-2 PLpro mutants on AMC substrates
PLpro	Ub-AMC			K48-diUb-AMC
	kcat (s-1)	KM (µM)	kcat/KM (M-1 s-1)	kcat (s-1)	KM (µM)	kcat/KM (M-1 s-1)
WT	0.08177	31.91	2563	0.1765	13.32	13251
F69S	0.08863	36.62	2420	0.03695	15.80	2339
F69R	0.08309	29.54	2813	0.03089	11.76	2627
W106L/A107S	0.001298	32.69	40	0.002121	21.60	98
R166S/E167R	0.009434	25.32	373	0.02835	8.06	3516
M208S	0.04826	32.67	1477	0.08563	15.45	5542
M208R	0.02559	27.66	925	0.02439	9.95	2451
FEH	0.1074	38.84	2765	0.04842	15.69	3086
FEHM	0.05390	33.12	1627	0.02668	14.54	1835
