# Supplementary material for: Deubiquitinating activity of SARS-CoV-2 papain-like protease does not influence virus replication or innate immune responses in vivo
Source: PLoS Pathog. 2024 Mar 25;20(3):e1012100. doi: 10.1371/journal.ppat.1012100 (PMC10994560; doi:10.1371/journal.ppat.1012100)
Supplement: S2 Table — a Sarbeco primers and probes detect SARS-CoV and SARS-CoV-2 viral RNA, while SARS-CoV-2 primers and probes have enhanced specificity towards SARS-CoV-2 viral RNA. b W is A/T; R is G/A; M is A/C; S is G/C. FAM: 6-carboxyfluorescein; BHQ1/2: black hole quencher 1/2. (XLSX) [file ppat.1012100.s009.xlsx]

## Sheet: Sheet1
Supplementary Table 2 RT-qPCR primers and probes for viral genes
Primer name a	Sequence (5’-3’) b
RdRp_Sarbeco_F	GTGARATGGTCATGTGTGGCGG
RdRp_Sarbeco_R	CARATGTTAAASACACTATTAGCATA
RdRp_Sarbeco_Probe	FAM-CCAGGTGGAACMTCATCMGGWGATGC-BHQ1
RdRp_SARS-CoV-2_F	GTGARATGGTCATGTGTGGCGG
RdRp_SARS-CoV-2_R	CARATGTTAAAAACACTATTAGCATA
RdRp_SARS-CoV-2_Probe	FAM-CAGGTGGAACCTCATCAGGAGATGC-BHQ1
E_Sarbeco_F	ACAGGTACGTTAATAGTTAATAGCGT
E_Sarbeco_R	ATATTGCAGCAGTACGCACACA
E_Sarbeco_Probe	TexRed-ACACTAGCCATCCTTACTGCGCTTCG-BHQ2
EAV_F	CATCTCTTGCTTTGCTCCTTAG
EAV_R	AGCCGCACCTTCACATTG
EAV_Probe	Cy5-CGCTGTCAGAACAACATTATTGCCCAC-BHQ2
