# Supplementary material for: Deubiquitinating activity of SARS-CoV-2 papain-like protease does not influence virus replication or innate immune responses in vivo
Source: PLoS Pathog. 2024 Mar 25;20(3):e1012100. doi: 10.1371/journal.ppat.1012100 (PMC10994560; doi:10.1371/journal.ppat.1012100)
Supplement: S3 Table — (XLSX) [file ppat.1012100.s010.xlsx]

## Sheet: Sheet1
Supplementary Table 3 RT-qPCR primers for cellular genes
Gene	Forward primer (5’-3’)	Reverse primer (5’-3’)
hACTINB	CACAGAGCCTCGCCTTTGC	AATCCTTCTGACCCATGCCC
hIFIT2	ATGTGCAACCTACTGGCCTAT	TGAGAGTCGGCCCATGTGATA
hIFNB	GTCACTGTGCCTGGACCATA	GCTTGAAGCAATTGTCCCGT
hIL6	AGAGGCACTGGCAGAAAACAAC	AGGCAAGTCTCCTCATTGAATCC
hIL8	TTTTGCCAAGGAGTGCTAAAGA	AACCCTCTGCACCCAGTTTTC
hISG15	TCCTGGTGAGGAATAACAAGGG	GTCAGCCAGAACAGGTCGTC
hRPL13A	AAGGTGGTGGTCGTACGCTGTG	CGGGAAGGGTTGGTGTTCATCC
hRSAD2	CGTGAGCATCGTGAGCAATG	TCTTCTTTCCTTGGCCACGG
mCCL5	ATATGGCTCGGACACCACTC	CTTCGAGTGACAAACACGACTG
mCXCL10	TGCCGTCATTTTCTGCCTCA	AGGCTCGCAGGGATGATTTC
mIFNB	GCAGACAGTGTTTCTGAAGACAG	TTTGCACCCTCCAGTAATAGCTC
mIFNL	AGCTGCAGGTCCAAGAGCG	GGTGGTCAGGGCTGAGTCATT
mIFIT2	CCACCTTCGGTATGGCAACT	GCTTGCTGACCTCCTCCATT
mIL6	GTCCTTCCTACCCCAATTTCCA	TGGTCTTGGTCCTTAGCCAC
mISG15	GAGCTAGAGCCTGCAGCAAT	TTCTGGGCAATCTGCTTCTT
mRPL13A	AGGGGCAGGTTCTGGTATTG	TGTTGATGCCTTCACAGCGT
mTNF	ACCACGCTCTTCTGTCTACTG	AGGGTCTGGGCCATAGAACT
