# Supplementary material for: Deubiquitinating activity of SARS-CoV-2 papain-like protease does not influence virus replication or innate immune responses in vivo
Source: PLoS Pathog. 2024 Mar 25;20(3):e1012100. doi: 10.1371/journal.ppat.1012100 (PMC10994560; doi:10.1371/journal.ppat.1012100)
Supplement: S1 Data — (XLSX) [file ppat.1012100.s011.xlsx]

## Sheet: Fig 2A
Fig 2A Hydrolysis of a range of Ub-AMC concentrations by PLpro
Ub-AMC (uM)	Vi (uM/s)
	WT	F69S	F69R	W106L/A107S	R166S/E167R	M208S	M208R	FEH	FEHM	PLpro
50	0.002468	0.00256	0.002579	4.003e-05	0.0003098	0.001451	0.000821	0.002971	0.001594
30	0.002011	0.001982	0.002112	3.009e-05	0.0002587	0.001149	0.0006579	0.002412	0.001325
20	0.001598	0.001575	0.001735	2.357e-05	0.0002106	0.0009488	0.000554	0.001868	0.001019
10	0.0009907	0.00098	0.001048	1.63e-05	0.0001371	0.0005699	0.0003463	0.001077	0.0006184
5	0.0005221	0.0005182	0.0005589	1.005e-05	7.461e-05	0.0003027	0.0001884	0.0005539	0.0003416
2.5	0.0002478	0.0002489	0.0002803	4.185e-06	3.715e-05	0.0001438	9.156e-05	0.0002809	0.0001631
1.25	0.0001156	0.0001369	0.0001301	1.693e-06	1.498e-05	6.605e-05	3.953e-05	0.0001173	7.239e-05
0.625	4.955e-05	5.556e-05	5.327e-05	6.214e-07	6.579e-06	2.966e-05	1.799e-05	4.876e-05	3.089e-05

## Sheet: Fig 2B
Fig 2B Hydrolysis of a range of K48-diUb-AMC concentrations by PLpro
	Vi (uM/s)
K48-diUb-AMC (uM)	WT	F69S	F69R	W106L/A107S	R166S/E167R	M208S	M208R	FEH	FEHM	PLpro
40	0.00253	0.0005272	0.0004605	2.097e-05	0.0004516	0.001224	0.0003753	0.0006934	0.0003727
20	0.002265	0.0004205	0.0004207	3.624e-05	0.000444	0.001003	0.0003497	0.0005493	0.0003446
10	0.001617	0.0002812	0.0002815	9.092e-06	0.0002925	0.0006329	0.0002466	0.0003731	0.0002139
5	0.000969	0.0001682	0.0001589	-6.497e-06	0.0002169	0.0004115	0.0001526	0.0002215	0.0001136
2.5	0.0003686	0.0001157	0.0001211	8.114e-06	0.000145	0.0002797	0.0001008	0.0001506	8.429e-05
1.25	0.0001625	5.299e-05	5.889e-05	7.406e-06	6.598e-05	0.0001253	4.458e-05	7.308e-05	3.617e-05
0.625	7.958e-05	2.662e-05	2.557e-05	4.244e-06	2.881e-05	4.85e-05	2.126e-05	3.236e-05	1.705e-05

## Sheet: Fig 2C
Fig 2C Hydrolysis of ISG15-AMC by a range of PLpro concentrations
	Vi (uM/s)
PLpro (nM)	WT	F69S	F69R	W106L/A107S	R166S/E167R	M208S	M208R	FEH	FEHM
40	0.2359	0.2253	0.2558	0.007925	0.01146	0.2219	0.12	0.159	0.2236
20	0.112	0.118	0.1408	0.003777	0.004228	0.1171	0.06167	0.07488	0.09277
10	0.0467	0.04339	0.06455	0.001429	0.001459	0.05064	0.0262	0.0291	0.03256
5	0.01869	0.01856	0.02974	0.0005976	0.0005325	0.02538	0.01164	0.01203	0.01251
2.5	0.006249	0.006916	0.01163	0.0002241	0.0001371	0.01169	0.005415	0.005103	0.004976
1.25	0.002906	0.002259	0.004726	-5.199e-05	-2.071e-05	0.005399	0.002498	0.002116	0.001837
0.625	0.001055	0.001123	0.001888	-7.609e-05	-0.0001014	0.002694	0.0009953	0.0008722	0.0007258

## Sheet: Fig 2D
Fig. 2D DUB and deISGylation activity of PLpro mutants relative to wild-type PLpro
	PLpro	WT	F69S	F69R	W106L/A107S	R166S/E167R	M208S	M208R	FEH	FEHM
Ub-AMC	kcat/Km	2563	2420	2813	40	373	1477	925	2765	1627
	% activity of WT	100	94.4206	109.754	1.56067	14.5533	57.6278	36.0905	107.881	63.4803
K48-diUb-AMC	kcat/Km	13251	2339	2627	98	3516	5542	2451	3086	1835
	% activity of WT	100	17.6515	19.8249	0.739567	26.5338	41.8233	18.4967	23.2888	13.848
ISG15-AMC	Vi	0.006045	0.005845	0.006573	0.0002056	0.0002918	0.005643	0.005445	0.004066	0.005692
	% activity of WT	100	96.6915	108.734	3.40116	4.82713	93.3499	90.0744	67.2622	94.1605

## Sheet: Fig 2E
Fig 2E nsp2-3 FRET peptide cleavage over time in relative fluorescence units (RFU)
Time (min)	WT			C111A			F69S			F69R			W106L/A107S			R166S/E167R			M208S			M208R			FEH			FEHM
0
1	-3750	1733	377	-5428	-1554	-2064	-2921	1491	-32	-3425	1944	-78	-5428	-997	-2061	-5754	-1292	-2412	-5150	-460	-1764	-5419	-819	-2004	-1962	3817	2041	-4641	-485	-847
2	-820	1577	1753	-3039	-1251	-1301	704	2924	1839	466	3131	1911	-2908	-1030	-1226	-3024	-1229	-1424	-2322	-61	-553	-2433	-368	-662	1387	2954	3667	-1565	369	139
3	1043	2591	3222	-2418	-1277	-947	3286	4409	3505	2789	4619	3463	-2166	-1131	-829	-2254	-1090	-1035	-1068	381	264	-1228	133	103	3915	4478	5777	15	1082	1275
4	2780	3769	4596	-1957	-1147	-747	5434	5931	5315	5085	6516	5240	-1709	-889	-648	-1742	-839	-726	-51	1209	954	-59	849	896	6544	6132	7762	1265	1956	2124
5	4438	5135	6356	-1821	-1006	-686	7729	7844	7046	7214	8309	7052	-1557	-778	-468	-1403	-650	-423	789	1999	1870	830	1649	1730	9017	8020	10035	2575	2846	3030
6	6141	6553	7922	-1606	-1014	-615	10190	9637	8998	9685	10166	8776	-1248	-778	-316	-1088	-520	-350	1849	2973	2665	1810	2345	2501	11762	9706	11924	3854	3708	4211
7	7893	8056	9650	-1721	-995	-580	12176	11596	10777	11908	12191	10721	-1119	-566	-241	-906	-225	-55	2748	3866	3625	2800	3335	3298	14174	11456	14085	5111	5077	5176
8	9628	9373	11318	-1594	-976	-614	14741	13144	12687	14183	14075	12285	-1031	-517	-203	-643	-141	77	3647	4749	4432	3740	4243	4036	16430	13136	15842	6391	6050	6128
9	11333	10872	12854	-1572	-974	-544	16678	15063	14594	16183	15842	13982	-900	-394	-8	-308	97	204	4759	5768	5309	4724	4998	4925	18882	14832	17523	7790	7003	7320
10	13014	12207	14266	-1456	-880	-576	18679	16838	16258	18175	17599	15696	-847	-321	-73	-116	235	425	5980	6823	6237	5754	5939	5710	20600	16156	19120	9254	8073	8364
11	14602	13456	15754	-1445	-776	-610	20608	18340	17800	20127	19250	17171	-602	-207	-1	145	544	477	6951	7843	7085	6693	6778	6518	22637	17563	20583	10629	9282	9411
12	15781	14558	17194	-1284	-893	-592	22466	19679	19421	21886	20598	18817	-436	-133	163	576	672	711	8222	8708	8216	7907	7352	7207	24510	18743	21976	11830	10131	10270
13	17106	15513	18528	-1312	-964	-492	23822	21142	20671	23659	21865	19988	-346	-129	238	698	772	929	9090	9540	8988	8768	8133	8003	25881	19734	23086	13133	10925	11286
14	18406	16604	19677	-1265	-942	-516	25411	22505	21928	24883	23252	21407	-234	19	370	932	1023	1094	10094	10340	9857	9706	9129	8745	27234	20856	24144	14426	11917	12184
15	19735	17743	20842	-1256	-959	-478	26753	23662	23328	26091	24437	22527	-69	68	375	1200	1208	1235	10915	11286	10637	10336	9886	9574	28623	22027	25188	15402	12873	13263
16	20575	18571	22009	-1308	-850	-571	27514	24754	24322	27120	25485	23419	-77	192	466	1398	1424	1396	11727	12099	11339	11151	10631	10092	29452	22832	25943	16442	13655	14056
17	21604	19509	22986	-1214	-865	-485	28857	25641	25357	28445	26415	24439	169	341	601	1681	1629	1688	12544	12906	12367	11950	11061	10888	30733	23468	26856	17565	14611	14920
18	22286	20025	23829	-1245	-942	-380	29540	26435	26254	29453	27218	25306	211	306	702	1913	1652	1805	13504	13627	13084	12762	11727	11549	31607	24241	27401	18324	15355	15730
19	23402	20979	24330	-1150	-863	-591	30520	27285	26934	30252	27741	26044	365	410	630	2161	1982	1759	14237	14447	13654	13499	12500	11928	32738	24783	28008	19221	15907	16246
20	24065	21433	25237	-1162	-809	-527	31224	28153	27618	31013	28841	26670	476	581	763	2358	2075	1949	14919	15039	14259	14309	13231	12509	32834	25315	28409	20349	16627	17055
21	24668	21774	26218	-1125	-910	-424	31815	28726	28301	31930	29312	27527	532	571	924	2538	2134	2258	15855	15796	15009	15056	13524	13103	33780	25715	28998	20932	17019	17656
22	25219	22380	26479	-1071	-867	-521	32813	29253	29024	32523	29700	27879	740	555	911	2860	2344	2373	16405	16238	15462	15411	14103	13624	34564	25982	29445	21797	17813	18318
23	26066	23235	27222	-1091	-767	-465	33025	29862	29553	33138	30396	28529	842	807	1063	3006	2630	2551	17205	16940	16199	16110	14795	14232	34995	26580	29613	22326	18613	18882
24	26452	23379	27644	-1166	-899	-468	33739	30178	30248	33277	30677	29037	906	768	1104	3041	2675	2636	17582	17388	16705	16431	15138	14581	35119	26927	29817	23042	18966	19513
25	27221	23807	28119	-1010	-763	-600	34108	30731	30439	33921	31442	29401	988	915	1091	3562	2970	2698	18458	18002	17254	17301	15812	15070	35714	27168	30233	23742	19500	19875
26	27549	24150	28584	-1064	-846	-479	34740	31376	30991	34266	31641	29674	1099	928	1190	3531	3114	3005	18899	18359	17757	17681	16066	15653	36013	27508	30403	24503	19900	20473
27	27759	24714	28942	-1191	-882	-514	34707	31558	31269	34512	31902	30332	1142	1005	1280	3645	3135	2929	19240	19006	18070	17951	16499	15946	36120	27739	30703	24864	20411	20840
28	28379	24906	29381	-1090	-804	-544	35136	32009	31602	34866	32138	30371	1164	1168	1374	3820	3454	3208	19809	19283	18596	18400	17205	16290	36475	27961	30846	25483	21003	21321
29	28506	25189	29761	-1130	-923	-453	35464	32090	31907	35115	32600	30749	1355	1020	1423	4081	3361	3321	20202	19741	19125	19034	17140	16663	36656	28009	31094	25647	21287	21798
30	28863	25586	29929	-1031	-728	-570	35369	32528	31983	35520	32945	31004	1496	1251	1448	4273	3595	3465	20771	20127	19378	19429	17705	17103	36940	28272	30995	26151	21745	22047
31	29130	25893	30348	-1020	-880	-605	35896	32835	32324	35630	32825	31407	1469	1209	1437	4456	3757	3505	21209	20486	19827	19666	17994	17345	36837	28352	31207	26556	21947	22553
32	29420	25963	30450	-1074	-806	-535	36009	32816	32551	35610	33218	31421	1600	1336	1586	4749	3866	3643	21290	20859	20278	19964	18358	17677	37072	28423	31107	27120	22317	22925
33	29583	26214	30605	-1035	-809	-509	36110	33083	32605	35827	33280	31500	1686	1502	1741	4869	4102	3827	21895	21253	20741	20466	18404	17890	36968	28438	31491	27402	22631	23185
34	29594	26151	30891	-1022	-834	-566	36693	32998	32610	35816	33368	31638	1786	1381	1785	4904	4131	3996	22163	21477	20870	20473	19217	18300	37272	28691	31204	27504	22854	23556
35	29800	26210	31138	-1031	-777	-520	36558	33130	32931	35930	33424	31980	1750	1467	1790	5118	4341	4031	22641	21678	21464	21046	18923	18524	37543	28665	31190	28055	23165	23855
36	30003	26305	31064	-1048	-867	-520	36588	33475	33000	35922	33386	31771	1855	1381	1776	5197	4380	4223	22902	22103	21501	21043	19246	18711	37554	28665	31372	28566	23263	24059
37	30112	26552	31201	-1031	-787	-473	36496	33448	33197	36125	33587	31773	1870	1667	1894	5431	4687	4291	23183	22550	21769	21542	19656	19152	37602	28947	31264	28791	23586	24292
38	30127	26577	31210	-964	-738	-479	36877	33553	33102	35934	33578	32076	1931	1709	1943	5539	4735	4387	23276	22687	22081	21737	19870	19219	37253	28982	31148	28816	23813	24484
39	30114	26643	31660	-1068	-867	-442	36796	33557	33195	36132	33573	32103	2013	1809	2064	5684	4700	4501	23698	22799	22224	21929	20078	19481	37645	28639	31068	29002	23907	24779
40	30264	26404	31503	-1042	-667	-515	36827	33761	33064	36270	33554	32177	2054	1818	1996	5867	5057	4554	24001	23074	22574	22091	20317	19705	37400	28702	31011	29122	24184	25000
41	30505	26606	31770	-1065	-788	-455	36876	33851	33180	36182	33340	32243	2216	1827	2156	5853	4991	4821	24101	23107	22748	22337	20435	19974	37546	28787	31080	29249	24253	25170
42	30582	26912	31670	-1033	-752	-421	36857	33763	33146	36013	33668	32130	2228	1902	2177	6124	5199	4816	24306	23440	22989	22560	20350	20031	37286	28595	30975	29852	24467	25262
43	30625	26940	31452	-1032	-719	-528	37047	33769	33110	35974	33396	32203	2261	2026	2250	6271	5289	4908	24589	23780	23032	22618	20690	20233	37407	28893	30737	29771	24523	25413
44	30888	26931	31943	-1019	-643	-450	36948	34116	33398	36095	33829	31971	2455	2062	2308	6511	5384	5071	25055	23779	23229	22879	21073	20493	37433	28680	30682	29882	24813	25506
45	30393	27024	31774	-883	-616	-454	37219	33857	33204	36108	33540	32131	2489	2195	2297	6635	5653	5167	25157	23918	23562	23063	21234	20617	37252	28708	30836	30064	24959	25535
46	30530	26754	31756	-994	-664	-386	37243	33926	33191	35895	33566	32045	2509	2219	2387	6737	5664	5205	25242	24122	23683	23301	21208	20686	36920	28509	30403	30207	25204	25860
47	30428	27063	31942	-1017	-577	-340	37032	33943	33284	35958	33546	32045	2460	2200	2553	6744	5921	5430	25419	24352	23750	22992	21512	20884	37028	28250	30638	30139	24993	26085
48	30504	26894	31828	-888	-525	-306	37324	33855	33062	35976	33568	32206	2752	2410	2680	7164	5934	5635	25646	24342	24005	23620	21602	21021	37106	28666	30474	30321	25229	26085
49	30328	27210	31843	-952	-443	-317	37107	34090	33185	35940	33695	32258	2689	2437	2661	7086	6260	5594	25491	24419	23891	23420	21989	21135	36791	28476	30335	30299	25448	26127
50	30359	27093	31975	-859	-380	-348	37070	34041	33173	35644	33453	32000	2699	2521	2684	7279	6277	5719	25683	24793	24288	23806	22071	21174	36654	28364	30255	30772	25539	26367
51	30480	27220	32045	-914	-368	-282	36716	33862	33069	35293	33439	32045	2824	2637	2751	7446	6479	5843	25997	24738	24428	23798	22024	21374	36541	28298	30193	30605	25664	26405
52	30468	27020	31951	-828	-359	-281	36627	33870	33341	35750	33360	32057	2864	2689	2779	7469	6446	5899	25928	24909	24351	23784	22211	21327	36532	28094	30049	30934	25698	26419
53	30236	26859	31799	-863	-337	-203	36699	33956	33029	35456	33346	31946	2826	2676	2908	7680	6678	6071	26099	25156	24729	23767	22241	21653	36500	28256	30030	30569	25888	26576
54	30301	26811	31912	-900	-274	-145	36843	33768	33000	35330	33438	32116	2937	2828	3032	7656	6767	6227	26122	25383	24863	23954	22277	21628	36326	28236	30031	30845	25646	26698
55	30157	27074	32059	-759	-179	-94	37077	33719	33151	35409	33422	32031	3099	2974	3029	7924	6989	6265	26271	25441	25100	24054	22537	21629	36307	28192	29764	30957	26104	26716
56	30178	26966	31849	-826	-205	-141	36778	33949	33098	35179	33105	31886	3147	2943	3147	7818	7075	6291	26256	25443	24908	24342	22615	21729	36150	27974	29727	30932	25921	26749
57	30320	26939	31719	-651	-92	-65	36765	33598	32812	35248	33238	31847	3208	3143	3148	8055	7166	6464	26711	25728	25054	24485	22650	21923	35905	27919	29491	30858	26157	26801
58	30175	27056	31817	-619	54	50	36804	33856	32896	34944	33300	31956	3305	3212	3243	8327	7328	6603	26564	25633	25180	24293	22804	22083	36158	27985	29337	31102	26037	26935
59	30086	26994	31508	-560	96	35	36633	33680	33096	35001	33175	31612	3430	3267	3281	8342	7392	6698	26730	25765	25420	24328	22714	21979	35792	27997	29440	30942	26169	27175
60	30102	26842	31653	-530	9	97	36710	33624	32705	35249	32818	31575	3502	3328	3428	8523	7574	6824	27010	25763	25479	24292	22962	22057	35672	27791	29168	31031	26225	26825

## Sheet: Fig 2F
Fig 2F Initial velocity of nsp2-3 FRET peptide cleavage - Vi (RFU/min)
WT	C111A	F69S	F69R	W106L/A107S	R166S/E167R	M208S	M208R	FEH	FEHM
1622	67.81	2074	2078	147.2	270.8	1034	989.3	2173	1329
1334	24.03	1702	1743	91.31	186	946.5	825.5	1531	1027
1550	18.54	1741	1659	88.9	173	894.3	791	1707	1030

## Sheet: Fig 3B
Fig 3A Virus titers (pfu/ml)
hpi	SARS-CoV-2 WT						SARS-CoV-2 F69S						SARS-CoV-2 F69R						SARS-CoV-2 M208S						SARS-CoV-2 FEH						SARS-CoV-2 FEHM
8	3000	9700	28600				4700	8400	19800						30000				3100	10000	29800				2900	11000	25400				980	3800	18400
12	37000	100000	314000	384000	1580000	208000	23000	89000	274000	268000	960000	184000			288000	298000	1060000	192000	35000	75000	322000	384000	1600000	240000	28000	83000	170000	254000	720000	190000	13000	37000	230000	332000	880000	146000
16	45000	260000	2520000				38000	220000	2240000						1880000				46000	260000	2960000				41000	310000	2440000				20000	140000	2300000
20	89000	820000	11200000				43000	510000	8400000						4320000				110000	800000	6200000				82000	760000	10000000				43000	230000	5400000
24	130000	1100000	16000000	8600000	17800000	2660000	88000	590000	9800000	10800000	6800000	1480000			9000000	6400000	8600000	960000	120000	1000000	13800000	5000000	14800000	2100000	69000	780000	14200000	6400000	10200000	2140000	53000	300000	5200000	8600000	8400000	1180000
28	210000	1600000	30400000				110000	570000	25600000						15200000				400000	1500000	23600000				93000	1500000	22800000				51000	400000	10800000
32	220000	2700000	28400000				140000	1100000	30000000						14800000				440000	2200000	28000000				150000	2100000	23200000				39000	480000	18400000
40	1000000	5200000	41600000				300000	2300000	29000000						11800000				770000	4100000	27000000				580000	4800000	29000000				110000	720000	14800000
48	3400000	2700000	28800000	16400000	16200000	1440000	1700000	1000000	12800000	16800000	6600000	740000			9000000	16400000	6200000	336000	2100000	3500000	14200000	18200000	8000000	640000	1200000	2300000	16000000	16800000	10800000	1200000	310000	490000	4800000	18000000	4000000	168000

## Sheet: Fig 3C
Fig 3C Intracellular viral RNA levels (copies/million cells)
E
hpi	SARS-CoV-2 WT	SARS-CoV-2 F69S	SARS-CoV-2 F69R	SARS-CoV-2 M208S	SARS-CoV-2 FEH	SARS-CoV-2 FEHM
12	10000000000	7970000000	8020000000	20000000000	11900000000	15300000000
24	7250000000000	4800000000000	3880000000000	6290000000000	3620000000000	3960000000000
36	10600000000000	5130000000000	2450000000000	6870000000000	8910000000000	3440000000000
48	5300000000000	3840000000000	1180000000000	4650000000000	4180000000000	2000000000000
RdRp
hpi	SARS-CoV-2 WT	SARS-CoV-2 F69S	SARS-CoV-2 F69R	SARS-CoV-2 M208S	SARS-CoV-2 FEH	SARS-CoV-2 FEHM
12	1120000000	1270000000	887000000	2730000000	1440000000	2530000000
24	1500000000000	944000000000	918000000000	1410000000000	772000000000	926000000000
36	3660000000000	1680000000000	931000000000	2220000000000	3140000000000	1150000000000
48	1750000000000	1360000000000	384000000000	1670000000000	1360000000000	741000000000
Numbers are the mean of technical triplicates

## Sheet: Fig 3D
Fig 3D Extracellular viral RNA levels (copies/ml)
E
hpi	SARS-CoV-2 WT	SARS-CoV-2 F69S	SARS-CoV-2 F69R	SARS-CoV-2 M208S	SARS-CoV-2 FEH	SARS-CoV-2 FEHM
12	27500000	38400000	19100000	38900000	27000000	37000000
24	5120000000	1140000000	3520000000	4540000000	2110000000	2810000000
36	12400000000	8490000000	8080000000	12100000000	7420000000	8110000000
48	20200000000	17700000000	7380000000	6000000000	12500000000	14600000000
RdRp
hpi	SARS-CoV-2 WT	SARS-CoV-2 F69S	SARS-CoV-2 F69R	SARS-CoV-2 M208S	SARS-CoV-2 FEH	SARS-CoV-2 FEHM
12	16500000	33200000	6500000	24900000	16000000	22600000
24	2610000000	690000000	2340000000	2720000000	1540000000	1610000000
36	10200000000	11700000000	5210000000	8830000000	5050000000	12400000000
48	12000000000	10000000000	7880000000	8700000000	13700000000	20400000000
Numbers are the mean of technical triplicates

## Sheet: Fig 4A
Fig 4A Gene expression over time
IFNB
h.p.i.	Mock		SARS-CoV-2 WT
12	1.14092	0.85908	6.10102	6.16521
24	1.19058	0.809422	917.348	889.021
36	0.92937	1.07063	3423.36	3170.04
48	1.05177	0.948228	1914.65	1132.9
ISG15
h.p.i.	Mock		SARS-CoV-2 WT
12	1.1764	0.823595	2.06905	1.40197
24	0.819442	1.18056	11.7254	9.74975
36	1.13922	0.860778	11.3276	19.3208
48	1.01318	0.986816	28.4111	30.157
IFIT2
h.p.i.	Mock		SARS-CoV-2 WT
12	0.975	1.025	2.68261	2.28235
24	1.01513	0.98487	45.8278	44.0796
36	1.09253	0.907466	186.473	120.446
48	0.968484	1.03152	113.043	63.5012
RSAD2
h.p.i.	Mock		SARS-CoV-2 WT
12	1.02189	0.978114	2.13298	2.36919
24	1.02793	0.97207	30.5627	32.3465
36	1.06755	0.932452	65.0134	31.2213
48	1.01812	0.981878	51.3698	21.8591
IL6
h.p.i.	Mock		SARS-CoV-2 WT
12	1.08265	0.917349	2.42415	2.5017
24	0.991232	1.00877	152.841	175.409
36	0.988867	1.01113	581.496	384.394
48	1.05023	0.949775	467.95	315.862
IL8
h.p.i.	Mock		SARS-CoV-2 WT
12	0.987717	1.01228	1.0659	1.02054
24	1.13169	0.868312	17.9857	19.7975
36	1.03537	0.964626	34.4925	18.5326
48	1.02896	0.971035	15.7825	8.67357

[truncated: 15 more sheets: Fig 4B, Fig 4C, Fig 4D, Fig 5B, Fig 5C, Fig 5D, Fig 6A, Fig 6B, Fig 7B, Fig 7C, Fig 7D, Fig 8A, Fig 8B, Fig S5B, Fig S7B]
